# Supplementary material for: Development of a Double-Antibody Sandwich ELISA for the Detection of HPV16 E6 Protein
Source: Diagnostics (Basel). 2026 Jun 26;16(13):2002. doi: 10.3390/diagnostics16132002 (PMC13360185; doi:10.3390/diagnostics16132002)
Supplement: Supplementary file 1 [file diagnostics-16-02002-s001.zip]

Archive with 2 entries (2 files):
- Author Checklist - Full.pdf
- supplement material.pdf
